# Supplementary material for: Subthreshold Conduction of Disordered ZnO-Based Thin-Film Transistors
Source: Micromachines (Basel). 2023 Aug 13;14(8):1596. doi: 10.3390/mi14081596 (PMC10456918; doi:10.3390/mi14081596)
Supplement: Supplementary file 1 [file micromachines-14-01596-s001.zip]

Archive with 1 entries (1 files):
- micromachines-2560007-supplementary.pdf
